# Supplementary material for: Comprehensive analysis of miRNA and protein profiles within exosomes derived from canine lymphoid tumour cell lines
Source: PLoS One. 2019 Apr 29;14(4):e0208567. doi: 10.1371/journal.pone.0208567 (PMC6488050; doi:10.1371/journal.pone.0208567)
Supplement: S1 Table — (XLSX) [file pone.0208567.s001.xlsx]

## Sheet: Sheet1
		Raw reads (M)	Reads mapped to miRNA (M)	Mapping rate (%)
Cell	CLBL-1	30.2	3.8	14.1
	GL-1	27.0	4.5	18.0
	UL-1	20.4	3.2	16.5
	Ema	30.4	1.1	3.8
Exosome	CLBL-1	32.6	5.8	19.7
	GL-1	24.9	4.5	19.9
	UL-1	41.8	7.7	25.6
	Ema	33.0	0.8	2.5
