# Supplementary material for: Comprehensive analysis of miRNA and protein profiles within exosomes derived from canine lymphoid tumour cell lines
Source: PLoS One. 2019 Apr 29;14(4):e0208567. doi: 10.1371/journal.pone.0208567 (PMC6488050; doi:10.1371/journal.pone.0208567)
Supplement: S2 Table — (XLSX) [file pone.0208567.s002.xlsx]

## Sheet: Sheet1
miR-350	miR-151	miR-8908a-3p	miR-486
AGFG1	APH1	MAPK8	BTAF1
CPNE8	NTRK2	KIAA1279	FAM108B1
C1H6orf170	TMEM164	BCOR	SNRPD1
KLHL24	SEZ6L	ATG3	PIK3R1
CDK19	TNRC6A	LRRTM2	SLC10A7
FAM116A	LOC102153603	EIF3A	ARID4B
EEA1	FKBP1A	CCDC132	CADM1
CXHXorf57	RNFT2	USP32	PHF20L1
ERCC6	N4BP1	GCSAM	CTDSPL2
PRPF4B	PTPRE	SS18L1	ARHGAP5
