# Supplementary material for: Comprehensive analysis of miRNA and protein profiles within exosomes derived from canine lymphoid tumour cell lines
Source: PLoS One. 2019 Apr 29;14(4):e0208567. doi: 10.1371/journal.pone.0208567 (PMC6488050; doi:10.1371/journal.pone.0208567)
Supplement: S3 Table — (XLSX) [file pone.0208567.s003.xlsx]

## Sheet: Sheet1 (2)
miRNA	TaqMan MicroRNA Assay ID
miR-350	005821_mat
miR-22	000398
miR-671	002322
miR-8865	477352_mat
miR-151	002642
miR-8908a-3p	476338_mat
miR-486	475983_mat
