# Supplementary material for: Comprehensive analysis of miRNA and protein profiles within exosomes derived from canine lymphoid tumour cell lines
Source: PLoS One. 2019 Apr 29;14(4):e0208567. doi: 10.1371/journal.pone.0208567 (PMC6488050; doi:10.1371/journal.pone.0208567)
Supplement: S4 Table — (XLSX) [file pone.0208567.s004.xlsx]

## Sheet: Sheet1
	Name	Manufacturer	Clone	Dilution	Incubation
Primary antibodies	Monoclonal rabbit anti-CD82	Abcam, Cambridge, UK	EPR4112	1:1000	1 hr at Rta
	Monoclonal mouse anti-HSP90B	Novus Biologicals, Littleton, CO, USA	H90-10	1:1000	1 hr at RTa
	Monoclonal mouse anti-β-actin	Sigma-Aldrich, St. Louis, MO, USA	AC-15	1:5000	1 hr atRTa
Secondary antibodies	HRP-labeled goat anti-mouse IgG	Santa Cruz Biotechnology, Dallas, TX, U.S.A	sc-2302	1:5000	1 hr at RTa
	HRP-labeled goat anti-rabbit IgG	Bio-Rad Laboratories, Hercules, CA, USA	1706515	1:5000	1 hr at RTa
aRT: room temperature
